# Supplementary material for: Design process and preliminary psychometric study of a video game to detect cognitive impairment in senior adults
Source: PeerJ. 2017 Jun 30;5:e3508. doi: 10.7717/peerj.3508 (PMC5494179; doi:10.7717/peerj.3508)
Supplement: Supplemental Information 2 [file peerj-05-3508-s002.xlsx]

## Sheet: pre-pilot
Time stamp	1.1 Users	1.2 Year of birth	1.3 who does he/she live with?	1.4 civil status	1.5 profession	1.6 Educational levels	2.2 Llimitations	2.9 Do you usually exercise?	2.10 Do you usually socialize with other people?	3.1 Do you usually play video games?	3.2 Do you consider yourself motivated to play video games?	3.3 Do you like videogames based on virtual reality?	3.4 Would you agree on the use of video games to evaluate the cognitive state of a person?	3.5 Would you like to use video games that allow you to evaluate your memory, attention, etc.?	4.1 Do you like to try new systems or technological applications?	4.2 Indicate your level of use of technological applications via internet	4.3 Arrange the devices you use most, in order from highest to lowest use [TV]	4.3 Arrange the devices you use most, in order from highest to lowest use [Mobile device]	4.3 Arrange the devices you use most, in order from highest to lowest use [Tablet]	4.3 Arrange the devices you use most, in order from highest to lowest use [PC]	4.3 Arrange the devices you use most, in order from highest to lowest use [Radio]
2016-06-08 10:08:22	user1	1945	In couple	married	Retired	high school		3	5	2	2	1	2	2	2	3	1	3	5	4	2
2016-06-09 16:46:00	user3	1931	alone	widower/widow	Retired	primary		5	4	1	1	2	1	1	1	1	1	3	4	5	2
2016-06-09 16:50:51	user4	1944	with sons and daughters	divorced	Retired	university level		4	4	3	3	1	4	4	3	4	2	3	5	4	1
2016-06-09 16:55:56	user5	1954	In couple, with sons and daughters	married	Active employment	professional training		2	3	3	1	1	2	2	3	3	1	2	5	4	3
2016-06-09 17:00:06	user6	1950	In couple, with sons and daughters	married	Unemployed	primary	Motor	2	5	1	1	1	5	5	5	5	1	3	5	2	5
2016-06-09 17:04:04	user8	1938	alone	widower/widow	Retired	read/write		5	4	1	4	2	3	3	3	2	1	2	5	4	3
2016-06-09 17:08:26	user7	1943	In couple, with sons and daughters	married	Retired	read/write	Motor	3	3	2	3	2	5	5	5	3	1	2	5	3	5
2016-06-09 17:19:13	user2	1934	With sons and daughters	widower/widow	Retired	primary	Motor	2	2	1	1	1	2	2	1	1	1	3	4	5	2
2016-06-13 16:40:50	user13	1946	With sons and daughters	widower/widow	Retired	primary		4	3	1	1	3	4	4	3	1	1	5	5	5	2
2016-06-13 17:59:53	user15	1939	In couple	married	Retired	primary		4	3	2	2	1	4	5	2	1	1	3	5	5	2
2016-06-15 16:36:50	user12	1944	With sons and daughters	widower/widow	Retired	primary		2	1	1	1	1	2	2	1	1	2	3	5	5	1
2016-06-16 12:44:35	user11	1936	In couple	married	Retired	read/write	Hearing	2	2	1	3	1	4	4	1	1	1	5	5	5	2
2016-06-22 00:09:09	user10	1949	In couple, with sons and daughters	married	Retired	primary		4	4	1	1	1	3	3	1	1	1	2	5	5	3
2016-06-22 16:17:34	user16	1960	In couple, with sons and daughters	married	Active employment	university level		5	5	1	1	1	4	4	5	5	5	4	1	2	1
2016-06-23 10:49:55	user9	1943	In couple	married	Active employment	university level		2	4	1	1	1	4	1	5	5	5	2	3	1	5
2016-06-23 15:33:36	user14	1950	In couple	married	Retired	primary		2	3	2	3	1	3	3	4	1	2	3	5	5	1

## Sheet: post-pilot
Time stamp	Users	1.1 Do you consider videogame closer to your daily life, compared to traditional tests?	1.2 Do you consider videogame less intrusive, compared to traditional tests?	1.3 Do you consider it easier to use video games than to respond to traditional tests?	1.4 Do you consider more motivating to use videogames than to respond to traditional tests?	2.8 Do you think you will play more with video games?	2.9 Do you think you are more motivated to play video games?	2.10 After pilot, do you like videogames based on virtual reality?	2.11 Would you agree on the use of video games to evaluate the cognitive state of a person?	2.12 Would you like to use video games that allow you to evaluate your memory, attention, etc.?	3.1 I found intuitive and easy to use the system	3.2 After your experience, has your use of technological applications increased via the internet?	3.3 After your experience, through which devices would you prefer to use the system? Sort by highest usage (1) to lowest (5) [TV]	3.3 After your experience, through which devices would you prefer to use the system? Sort by highest usage (1) to lowest (5) [Movile device]	3.3 After your experience, through which devices would you prefer to use the system? Sort by highest usage (1) to lowest (5) [Tablet]	3.3 After your experience, through which devices would you prefer to use the system? Sort by highest usage (1) to lowest (5) [PC]	3.4 After your experience, through which devices would you prefer to use the system? Sort by highest usage (1) to lowest (5) [Wiimote]	3.4 After your experience, through which devices would you prefer to use the system? Sort by highest usage (1) to lowest (5) [TV control]	3.4 After your experience, through which devices would you prefer to use the system? Sort by highest usage (1) to lowest (5) [Joystick]	3.4 After your experience, through which devices would you prefer to use the system? Sort by highest usage (1) to lowest (5) [Mouse&keyboard]	3.4 After your experience, through which devices would you prefer to use the system? Sort by highest usage (1) to lowest (5) [Touch]
2016-06-09 18:48:11	user1	4	4	4	3	3	4	4	3	3	4	4	1	4	4	4	5	5	5	1	2
2016-06-10 10:19:08	user3	5	4	5	5	5	5	4	5	5	4	3	1	4	4	4	5	5	5	1	1
2016-06-10 10:29:48	user5	5	3	5	4	4	5	5	4	4	4	5	4	4	1	4	5	5	5	5	1
2016-06-10 10:31:38	user6	5	5	5	2	5	1	4	5	4	3	1	4	4	4	1	5	5	5	5	1
2016-06-10 10:40:40	user8	4	4	4	3	3	4	4	3	3	4	4	1	4	4	4	5	5	5	1	1
2016-06-23 00:12:42	user10	5	4	5	5	3	3	4	4	3	3	3	1							2	1
2016-06-21 19:32:05	user16	5	4	5	3	3	3	3	5	5	5	3		1	1	1					1
2016-06-23 11:49:19	user9	5	5	5	5	1	1	1	5	1	5	5				1	5	5		2	1
2016-06-22 22:27:56	user7	4	4	4	4	4	4	3	4	4	2	3	1	3	4	1				2	1
2016-06-09 18:51:40	user2	3	2	3	2	3	3	3	4	4	1	4	4	4	1	4	5	5	5	5	1
2016-06-10 10:25:02	user4	4	3	4	4	3	3	3	5	5	5	4	4	4	4	1	5	5	5	1	5
2016-06-14 17:30:25	user14	3	3	3	4	1	4	4	5	4	3	2	4	1	4	4	5	5	5	5	1
2016-06-15 18:47:04	user13	4	3	3	4	3	3	3	4	4	3	4	1	3	2	4	5	5	5	1	2
2016-06-16 17:30:28	user15	5	4	4	3	3	3	3	3	3	2	2	2	4	1	4	5	5	5	5	1
2016-06-16 13:29:46	user11	2	3	4	4	3	3	2	3	3	2		1	4	4	4	5	5	5	5	1

## Sheet: correlation-study
		age	array_fz_play_games	array_fz_tics	civil_state	cognitive_status	educational_level	exercise	gender	iqcode_score	limitations	live_with	mat_score	mmse_score	patient_id	profession	socialize	Recon-Ac vs RCL-LP	Recon-Ac vs RL-LP	RCL-LP vs RL-LP	RL-LP vs RL-CP	RCL-CP vs RCL-LP	RL-CP vs RI-A5	RI-B vs RI-A1	Sesgo	Discriminabilidad	FP	Recon-Ac	I-RCL	I-RL	P	ESer-RL-LP	ESer-RL-CP	ESer-RI-B	ESer-RI-A	Esem-RL-LP	Esem-RL-CP	Esem-RI-B	Esem-RI-A	RCL-LP	RL-LP	RCL-CP	RL-CP	Rg-Rc	Rg-Md	Rg-Pr	R1-B	R1-AT	R1-A5
Generic, MMSE & MAT	age	1	-0.345148	-0.770439	0.801767		-0.690817	0.460984	0.511035		-0.18222	-0.801767	-0.197774	-0.520677	-0.541898	-0.632526	0.0445353	-1		1		-1	-1	1		-1	1		1	1	1	-1			1	1	1	-1	-1	-1				1	-1	1	-1	-1	-1
	array_fz_play_games	-0.345148	1	-0.204124	-0.436436		0.608301	-0.552052	0.288675		-0.436436	0.436436	-0.20702	0.19245	-0.379621	-0.11547	-0.666667
	array_fz_tics	-0.770439	-0.204124	1	-0.734968		0.23705	-0.422577	-0.441942		0.668153	0.734968	0	0.117851	0.489409	0.813173	0.51031	1		-1		1	1	-1		1	-1		-1	-1	-1	1			-1	-1	-1	1	1	1				-1	1	-1	1	1	1
	civil_state	0.801767	-0.436436	-0.734968	1		-0.633543	0.722806	0.188982		-0.285714	-1	0.130931	0	-0.0327	-0.52915	-0.218218	-1		1		-1	-1	1		-1	1		1	1	1	-1			1	1	1	-1	-1	-1				1	-1	1	-1	-1	-1
	cognitive_status
	educational_level	-0.690817	0.608301	0.23705	-0.633543		1	-0.148827	-0.55075		-0.470632	0.633543	0.631586	0.383131	0.281749	-0.00957826	-0.19355	1		-1		1	1	-1		1	-1		-1	-1	-1	1			-1	-1	-1	1	1	1				-1	1	-1	1	1	1
	exercise	0.460984	-0.552052	-0.422577	0.722806		-0.148827	1	-0.478091		-0.496929	-0.722806	0.828079	0.239046	0.417762	-0.597614	0.138013
	gender	0.511035	0.288675	-0.441942	0.188982		-0.55075	-0.478091	1		0.188982	-0.188982	-0.916515	-0.5	-0.873812	-0.1	-0.288675	-1		1		-1	-1	1		-1	1		1	1	1	-1			1	1	1	-1	-1	-1				1	-1	1	-1	-1	-1
	iqcode_score
	limitations	-0.18222	-0.436436	0.668153	-0.285714		-0.470632	-0.496929	0.188982		1	0.285714	-0.621059	-0.377964	0.02616	0.831522	0.436436
	live_with	-0.801767	0.436436	0.734968	-1		0.633543	-0.722806	-0.188982		0.285714	1	-0.130931	0	0.0327	0.52915	0.218218	1		-1		1	1	-1		1	-1		-1	-1	-1	1			-1	-1	-1	1	1	1				-1	1	-1	1	1	1
	mat_score	-0.197774	-0.20702	0	0.130931		0.631586	0.828079	-0.916515		-0.621059	-0.130931	1	0.552052	0.809244	-0.49705	0.163098
	mmse_score	-0.520677	0.19245	0.117851	0		0.383131	0.239046	-0.5		-0.377964	0	0.552052	1	0.692129	0	-0.3849
	patient_id	-0.541898	-0.379621	0.489409	-0.0327		0.281749	0.417762	-0.873812		0.02616	0.0327	0.809244	0.692129	1	0.328761	0.10989	1		-1		1	1	-1		1	-1		-1	-1	-1	1			-1	-1	-1	1	1	1				-1	1	-1	1	1	1
	profession	-0.632526	-0.11547	0.813173	-0.52915		-0.00957826	-0.597614	-0.1		0.831522	0.52915	-0.49705	0	0.328761	1	0.11547	1		-1		1	1	-1		1	-1		-1	-1	-1	1			-1	-1	-1	1	1	1				-1	1	-1	1	1	1
	socialize	0.0445353	-0.666667	0.51031	-0.218218		-0.19355	0.138013	-0.288675		0.436436	0.218218	0.163098	-0.3849	0.10989	0.11547	1	1		-1		1	1	-1		1	-1		-1	-1	-1	1			-1	-1	-1	1	1	1				-1	1	-1	1	1	1
CVLT	Recon-Ac vs RCL-LP	-1		1	-1		1		-1			1			1	1	1	1		-1		1	1	-1		1	-1		-1	-1	-1	1			-1	-1	-1	1	1	1				-1	1	-1	1	1	1
	Recon-Ac vs RL-LP
	RCL-LP vs RL-LP	1		-1	1		-1		1			-1			-1	-1	-1	-1		1		-1	-1	1		-1	1		1	1	1	-1			1	1	1	-1	-1	-1				1	-1	1	-1	-1	-1
	RL-LP vs RL-CP
	RCL-CP vs RCL-LP	-1		1	-1		1		-1			1			1	1	1	1		-1		1	1	-1		1	-1		-1	-1	-1	1			-1	-1	-1	1	1	1				-1	1	-1	1	1	1
	RL-CP vs RI-A5	-1		1	-1		1		-1			1			1	1	1	1		-1		1	1	-1		1	-1		-1	-1	-1	1			-1	-1	-1	1	1	1				-1	1	-1	1	1	1
	RI-B vs RI-A1	1		-1	1		-1		1			-1			-1	-1	-1	-1		1		-1	-1	1		-1	1		1	1	1	-1			1	1	1	-1	-1	-1				1	-1	1	-1	-1	-1
	Sesgo
	Discriminabilidad	-1		1	-1		1		-1			1			1	1	1	1		-1		1	1	-1		1	-1		-1	-1	-1	1			-1	-1	-1	1	1	1				-1	1	-1	1	1	1
	FP	1		-1	1		-1		1			-1			-1	-1	-1	-1		1		-1	-1	1		-1	1		1	1	1	-1			1	1	1	-1	-1	-1				1	-1	1	-1	-1	-1
	Recon-Ac
	I-RCL	1		-1	1		-1		1			-1			-1	-1	-1	-1		1		-1	-1	1		-1	1		1	1	1	-1			1	1	1	-1	-1	-1				1	-1	1	-1	-1	-1
	I-RL	1		-1	1		-1		1			-1			-1	-1	-1	-1		1		-1	-1	1		-1	1		1	1	1	-1			1	1	1	-1	-1	-1				1	-1	1	-1	-1	-1
	P	1		-1	1		-1		1			-1			-1	-1	-1	-1		1		-1	-1	1		-1	1		1	1	1	-1			1	1	1	-1	-1	-1				1	-1	1	-1	-1	-1
	ESer-RL-LP	-1		1	-1		1		-1			1			1	1	1	1		-1		1	1	-1		1	-1		-1	-1	-1	1			-1	-1	-1	1	1	1				-1	1	-1	1	1	1
	ESer-RL-CP
	ESer-RI-B
	ESer-RI-A	1		-1	1		-1		1			-1			-1	-1	-1	-1		1		-1	-1	1		-1	1		1	1	1	-1			1	1	1	-1	-1	-1				1	-1	1	-1	-1	-1
	Esem-RL-LP	1		-1	1		-1		1			-1			-1	-1	-1	-1		1		-1	-1	1		-1	1		1	1	1	-1			1	1	1	-1	-1	-1				1	-1	1	-1	-1	-1
	Esem-RL-CP	1		-1	1		-1		1			-1			-1	-1	-1	-1		1		-1	-1	1		-1	1		1	1	1	-1			1	1	1	-1	-1	-1				1	-1	1	-1	-1	-1
	Esem-RI-B	-1		1	-1		1		-1			1			1	1	1	1		-1		1	1	-1		1	-1		-1	-1	-1	1			-1	-1	-1	1	1	1				-1	1	-1	1	1	1
	Esem-RI-A	-1		1	-1		1		-1			1			1	1	1	1		-1		1	1	-1		1	-1		-1	-1	-1	1			-1	-1	-1	1	1	1				-1	1	-1	1	1	1
	RCL-LP	-1		1	-1		1		-1			1			1	1	1	1		-1		1	1	-1		1	-1		-1	-1	-1	1			-1	-1	-1	1	1	1				-1	1	-1	1	1	1
	RL-LP
	RCL-CP
	RL-CP
	Rg-Rc	1		-1	1		-1		1			-1			-1	-1	-1	-1		1		-1	-1	1		-1	1		1	1	1	-1			1	1	1	-1	-1	-1				1	-1	1	-1	-1	-1
	Rg-Md	-1		1	-1		1		-1			1			1	1	1	1		-1		1	1	-1		1	-1		-1	-1	-1	1			-1	-1	-1	1	1	1				-1	1	-1	1	1	1
	Rg-Pr	1		-1	1		-1		1			-1			-1	-1	-1	-1		1		-1	-1	1		-1	1		1	1	1	-1			1	1	1	-1	-1	-1				1	-1	1	-1	-1	-1
	R1-B	-1		1	-1		1		-1			1			1	1	1	1		-1		1	1	-1		1	-1		-1	-1	-1	1			-1	-1	-1	1	1	1				-1	1	-1	1	1	1
	R1-AT	-1		1	-1		1		-1			1			1	1	1	1		-1		1	1	-1		1	-1		-1	-1	-1	1			-1	-1	-1	1	1	1				-1	1	-1	1	1	1
	R1-A5	-1		1	-1		1		-1			1			1	1	1	1		-1		1	1	-1		1	-1		-1	-1	-1	1			-1	-1	-1	1	1	1				-1	1	-1	1	1	1
	R1-A1
EPISODIX game	failures_RCL_CP1	-0.109089	0	0.125	-0.267261		0.372507	0.169031	-0.353553		-0.267261	0.267261	0.916515	0	0.0611761	-0.282843	0.408248	1		-1		1	1	-1		1	-1		-1	-1	-1	1			-1	-1	-1	1	1	1				-1	1	-1	1	1	1
	failures_RCL_CP2
	failures_RCL_CP3
	failures_RCL_CP4
	failures_RI_A1
	failures_RI_A2
	failures_RI_A3
	failures_RI_B1
	failures_RL_CP
	guesses_RCL_CP1
	guesses_RCL_CP2	0.294086	-0.57735	0.0883883	0.188982		-0.335239	0.328688	-0.125		0.188982	-0.188982	0.130931	-0.25	0.0605612	-0.1	0.57735
	guesses_RCL_CP3	-0.511035	4.00617e-17	0.707107	-0.755929		0.335239	-0.41833	-0.25		0.377964	0.755929	0	-0.166667	0.0692129	0.4	0.57735	1		-1		1	1	-1		1	-1		-1	-1	-1	1			-1	-1	-1	1	1	1				-1	1	-1	1	1	1
	guesses_RCL_CP4	-0.309774	-0.218218	0.534522	-0.357143		-0.0181012	-0.112938	-0.188982		0.285714	0.357143	0	0.188982	0.20928	0.188982	0.545545
	guesses_RI_A1	-0.186775	-0.30005	0.584634	-0.517857		0.0633543	-0.214583	-0.188982		0.446429	0.517857	0	-0.42521	-0.02616	0.274024	0.79104	1		-1		1	1	-1		1	-1		-1	-1	-1	1			-1	-1	-1	1	1	1				-1	1	-1	1	1	1
	guesses_RI_A2	-0.0851839	-0.223152	0.312348	-0.208696		-0.0105774	-0.125391	-0.110432		0.354783	0.208696	-0.0363137	-0.331295	0.0363056	0.309208	0.318788	1		-1		1	1	-1		1	-1		-1	-1	-1	1			-1	-1	-1	1	1	1				-1	1	-1	1	1	1
	guesses_RI_A3	0.112492	-0.3849	0.294628	-0.125988		-0.303312	-0.0996024	0.0833333		0.440959	0.125988	-0.217235	-0.388889	-0.12689	0.166667	0.57735
	guesses_RI_B1	-0.320802	0.0990148	0.30317	-0.421332		0.451731	-0.225478	-0.300123		0.162051	0.421332	0.414039	-0.342997	0.0919918	0.377297	0.0495074	1		-1		1	1	-1		1	-1		-1	-1	-1	1			-1	-1	-1	1	1	1				-1	1	-1	1	1	1
	guesses_RL_CP	0.0606436	-0.43082	0.320356	-0.100728		-0.234841	-0.0318529	-0.0533002		0.443203	0.100728	-0.0826245	-0.373101	0.00922264	0.245181	0.523139	1		-1		1	1	-1		1	-1		-1	-1	-1	1			-1	-1	-1	1	1	1				-1	1	-1	1	1	1
	omissions_RCL_CP1
	omissions_RCL_CP2	-0.294086	0.57735	-0.0883883	-0.188982		0.335239	-0.328688	0.125		-0.188982	0.188982	-0.130931	0.25	-0.0605612	0.1	-0.57735
	omissions_RCL_CP3	0.511035	-8.01234e-18	-0.707107	0.755929		-0.335239	0.41833	0.25		-0.377964	-0.755929	0	0.166667	-0.0692129	-0.4	-0.57735	-1		1		-1	-1	1		-1	1		1	1	1	-1			1	1	1	-1	-1	-1				1	-1	1	-1	-1	-1
	omissions_RCL_CP4	0.309774	0.218218	-0.534522	0.357143		0.0181012	0.112938	0.188982		-0.285714	-0.357143	0	-0.188982	-0.20928	-0.188982	-0.545545
	omissions_RI_A1	0.186775	0.30005	-0.584634	0.517857		-0.0633543	0.214583	0.188982		-0.446429	-0.517857	0	0.42521	0.02616	-0.274024	-0.79104	-1		1		-1	-1	1		-1	1		1	1	1	-1			1	1	1	-1	-1	-1				1	-1	1	-1	-1	-1
	omissions_RI_A2	0.0851839	0.223152	-0.312348	0.208696		0.0105774	0.125391	0.110432		-0.354783	-0.208696	0.0363137	0.331295	-0.0363056	-0.309208	-0.318788	-1		1		-1	-1	1		-1	1		1	1	1	-1			1	1	1	-1	-1	-1				1	-1	1	-1	-1	-1
	omissions_RI_A3	-0.112492	0.3849	-0.294628	0.125988		0.303312	0.0996024	-0.0833333		-0.440959	-0.125988	0.217235	0.388889	0.12689	-0.166667	-0.57735
	omissions_RI_B1	0.320802	-0.0990148	-0.30317	0.421332		-0.451731	0.225478	0.300123		-0.162051	-0.421332	-0.414039	0.342997	-0.0919918	-0.377297	-0.0495074	-1		1		-1	-1	1		-1	1		1	1	1	-1			1	1	1	-1	-1	-1				1	-1	1	-1	-1	-1
	omissions_RL_CP	-0.0606436	0.43082	-0.320356	0.100728		0.234841	0.0318529	0.0533002		-0.443203	-0.100728	0.0826245	0.373101	-0.00922264	-0.245181	-0.523139	-1		1		-1	-1	1		-1	1		1	1	1	-1			1	1	1	-1	-1	-1				1	-1	1	-1	-1	-1
	repetitions_RCL_CP1
	repetitions_RCL_CP2
	repetitions_RCL_CP3
	repetitions_RCL_CP4	-0.294086	0.57735	-0.0883883	-0.188982		0.335239	-0.328688	0.125		-0.188982	0.188982	-0.130931	0.25	-0.0605612	0.1	-0.57735
	repetitions_RI_A1	-0.120527	-0.288675	0.441942	-0.188982		-0.311294	-0.328688	0.125		0.661438	0.188982	-0.392792	-0.25	0.0173032	0.55	0.288675
	repetitions_RI_A2	-0.161481	-0.132453	0.324443	-0.346844		0.21974	0.0137102	-0.28677		0.0433555	0.346844	0.414039	-0.114708	0.0674837	-0.0229416	0.529813	1		-1		1	1	-1		1	-1		-1	-1	-1	1			-1	-1	-1	1	1	1				-1	1	-1	1	1	1
	repetitions_RI_A3	0.139811	0.144338	-0.0883883	-0.188982		0.119728	-0.0597614	0.125		-0.188982	0.188982		-0.25	-0.372019	-0.35	0.288675
	repetitions_RI_B1	-0.511035	-0.288675	0.441942	-0.188982		0.55075	0.478091	-1		-0.188982	0.188982	0.916515	0.5	0.873812	0.1	0.288675	1		-1		1	1	-1		1	-1		-1	-1	-1	1			-1	-1	-1	1	1	1				-1	1	-1	1	1	1
	repetitions_RL_CP
	time_duration_RCL_CP1	0.0400742	-0.247887	0.104438	-0.0610174		0.093435	0.346496	-0.322873		-0.212912	0.0610174	0.66696	0.10648	0.128614	-0.369587	0.55725	1		-1		1	1	-1		1	-1		-1	-1	-1	1			-1	-1	-1	1	1	1				-1	1	-1	1	1	1
	time_duration_RCL_CP2	-0.54051	-0.23299	0.402089	-0.0970632		0.435727	0.469181	-0.898818		-0.221859	0.0970632	0.829019	0.782644	0.92299	0.0733729	0.148266	1		-1		1	1	-1		1	-1		-1	-1	-1	1			-1	-1	-1	1	1	1				-1	1	-1	1	1	1
	time_duration_RCL_CP3	-0.638312	-0.151294	0.636956	-0.507606		0.603962	0.127241	-0.843469		0.0123806	0.507606	0.711776	0.300264	0.665406	0.2686	0.416058	1		-1		1	1	-1		1	-1		-1	-1	-1	1			-1	-1	-1	1	1	1				-1	1	-1	1	1	1
	time_duration_RCL_CP4	-0.508648	-0.17087	0.437762	-0.324167		0.627113	0.391273	-0.927124		-0.26253	0.324167	0.883631	0.440913	0.710666	-0.0241596	0.390559	1		-1		1	1	-1		1	-1		-1	-1	-1	1			-1	-1	-1	1	1	1				-1	1	-1	1	1	1
	time_duration_RI_A1	-0.315794	-0.177529	0.299626	-0.0864564		0.150134	0.246956	-0.457484		-0.0864564	0.0864564	0.580366	0.543731	0.510124	-0.00149995	0.222994	1		-1		1	1	-1		1	-1		-1	-1	-1	1			-1	-1	-1	1	1	1				-1	1	-1	1	1	1
	time_duration_RI_A2	-0.133979	-0.50246	0.380704	-0.0334512		-0.0339085	0.275033	-0.464644		0.217433	0.0334512	0.404495	0.0737531	0.450231	0.177007	0.476911	1		-1		1	1	-1		1	-1		-1	-1	-1	1			-1	-1	-1	1	1	1				-1	1	-1	1	1	1
	time_duration_RI_A3	-0.699702	-0.126576	0.872003	-0.704337		0.320234	-0.379953	-0.43847		0.53861	0.704337	0.0782271	0.0365392	0.411592	0.701553	0.443014	1		-1		1	1	-1		1	-1		-1	-1	-1	1			-1	-1	-1	1	1	1				-1	1	-1	1	1	1
	time_duration_RI_B1	-0.244086	-0.636867	0.45	0.101559		-0.0785651	0.43779	-0.650538		0.229845	-0.101559	0.58077	0.391266	0.780607	0.277186	0.383753	1		-1		1	1	-1		1	-1		-1	-1	-1	1			-1	-1	-1	1	1	1				-1	1	-1	1	1	1
	time_duration_RL_CP	-0.601498	0.354615	0.356911	-0.540151		0.617432	-0.151186	-0.395285		-0.229852	0.540151	0.384282	0.46826	0.282427	0.0340553	0.0456435	1		-1		1	1	-1		1	-1		-1	-1	-1	1			-1	-1	-1	1	1	1				-1	1	-1	1	1	1
[truncated: 46 more columns]
